# Supplementary material for: Frictional Pressure Drop and Cost Savings for Graphene Nanoplatelets Nanofluids in Turbulent Flow Environments
Source: Nanomaterials (Basel). 2021 Nov 16;11(11):3094. doi: 10.3390/nano11113094 (PMC8620931; doi:10.3390/nano11113094)
Supplement: Supplementary file 1 [file nanomaterials-11-03094-s001.zip]

Archive with 1 entries (1 files):
- nanomaterials-1435867-supplementary.pdf
